# Supplementary material for: Precision Prediction for Dengue Fever in Singapore: A Machine Learning Approach Incorporating Meteorological Data
Source: Trop Med Infect Dis. 2024 Mar 29;9(4):72. doi: 10.3390/tropicalmed9040072 (PMC11055163; doi:10.3390/tropicalmed9040072)
Supplement: Supplementary file 1 [file tropicalmed-09-00072-s001.zip]

Archive with 1 entries (1 files):
- tropicalmed-2888115-supplementary.pdf
